# Supplementary material for: Effects of poly (ADP-ribose) polymerase-1 (PARP-1) inhibition on sulfur mustard-induced cutaneous injuries in vitro and in vivo
Source: PeerJ. 2016 Apr 4;4:e1890. doi: 10.7717/peerj.1890 (PMC4830333; doi:10.7717/peerj.1890)
Supplement: Table S6 [file peerj-04-1890-s007.xlsx]

## Sheet: Raw data for Fig 6A
The raw numbers involved in Fig 6A-qPCR.
SAMPLE	DETECTOR	CT	DETECTOR	CT	ΔCT	2-ΔCT	mean
NC shRNA	PARP-1	21.4032	GAPDH	17.3402	4.063	0.0598295	0.0639742
NC shRNA	PARP-1	21.3196	GAPDH	17.4438	3.8758	0.0681189
PARP-1 shRNA	PARP-1	24.2341	GAPDH	17.3453	6.8888	0.00843849	0.00965426
PARP-1 shRNA	PARP-1	24.2036	GAPDH	17.6801	6.5235	0.01087

## Sheet: Raw data for Fig6B
The raw picture involved in Fig 6B (Western Blot)
	CON	CON	PARP-1 knockdown	PARP-1 knockdown
PARP-1
GAPDH

## Sheet: Raw data for Fig6 C&D
The raw numbers involved in Fig 6C
group		Cell Survival(%)-CCK-8
		1	2	3	4	5	6	mean	SD
NC shRNA	SM 0μM	96.904	93.943	107.941	100.942	100.942	99.327	99.596	7.37707
	SM 100μM	83.602	85.753	95.968	88.172	86.559	86.559	88.441	6.6067
	SM 1000μM	58.871	62.366	62.903	59.409	60.753	63.441	61.38	2.18938
PARP-1 shRNA	SM 0μM	99.731	102.419	98.387	94.355	105.376	96.237	100.179	2.05299
	SM 100μM	93.548	94.624	93.011	91.129	97.581	89.516	93.7277	0.821372
	SM 1000μM	76.613	71.237	70.699	70.161	68.548	76.882	72.8497	3.27022
The raw numbers involved in Fig 6D
group		Cell Survival(%)-CCK-8
		1	2	3	4	5	6	mean	SD
NC shRNA	SM 0μM	100.58	102.029	101.014	95.217	95.072	106.087	101.208	0.74366
	SM 100μM	65.942	67.681	67.101	65.652	61.594	77.826	66.908	0.885419
	SM 1000μM	24.493	24.928	25.797	25.652	25.652	25.797	25.0727	0.663928
PARP-1 shRNA	SM 0μM	85.797	86.087	85.507	92.029	96.377	108.261	85.797	0.29
	SM 100μM	78.261	83.333	69.565	71.449	78.841	84.928	77.053	6.96304
	SM 1000μM	24.928	25.362	24.638	24.928	27.681	26.232	24.976	0.364379
