# Supplementary material for: Effects of poly (ADP-ribose) polymerase-1 (PARP-1) inhibition on sulfur mustard-induced cutaneous injuries in vitro and in vivo
Source: PeerJ. 2016 Apr 4;4:e1890. doi: 10.7717/peerj.1890 (PMC4830333; doi:10.7717/peerj.1890)
Supplement: Table S7 [file peerj-04-1890-s008.xlsx]

## Sheet: Raw data for Fig7 A$B
The raw numbers involved in Fig 7A - 6h post SM exposure
group		Phospho-JNK(Thr183/Tyr185)
		1	2	3	mean	SD
NC shRNA	SM 0μM	61	90	81	77.3333	14.8436
	SM 100μM	645	730	735	703.333	50.58
	SM 1000μM	1629	1436	1428	1497.67	113.808
PARP-1 shRNA	SM 0μM	52	95.5	85	77.5	22.6991
	SM 100μM	669.5	424	612	568.5	128.401
	SM 1000μM	1569	1546	1535.5	1550.17	17.1343
The raw numbers involved in Fig 7B - 24h post SM exposure
group		Phospho-JNK(Thr183/Tyr185)
		1	2	3	mean	SD
NC shRNA	SM 0μM	62	58	45.5	55.1667	8.60717
	SM 100μM	258.5	372	300.5	310.333	57.3854
	SM 1000μM	98.5	73.5	107	93	17.4141
PARP-1 shRNA	SM 0μM	77	64.5	80.5	74	8.4113
	SM 100μM	51	47	235.5	111.167	107.694
	SM 1000μM	76	50.5	54	60.1667	13.8233

## Sheet: Raw data for Fig7 C&D
The raw numbers involved in Fig 7C - 6h post SM exposure
group		Phospho-P53(ser46)
		1	2	3	mean	SD
NC shRNA	SM 0μM	5798	5978	5484	5753.33	250.011
	SM 100μM	7397.5	6187	6927.5	6837.33	610.266
	SM 1000μM	8398	7636	6400	7478	1008.33
PARP-1 shRNA	SM 0μM	5610	5917	5537	5688	201.651
	SM 100μM	4979	5371	6160	5503.33	601.518
	SM 1000μM	4349.5	5335.5	7543	5742.67	1635.22
The raw numbers involved in Fig 7D - 24h post SM exposure
group		Phospho-P53(ser46)
		1	2	3	mean	SD
NC shRNA	SM 0μM	5892.5	4693	3548	4711.17	1172.36
	SM 100μM	4515	6059	5818	5464	830.645
	SM 1000μM	396	37.5	592	341.833	281.19
PARP-1 shRNA	SM 0μM	4106.5	4825	4109.5	4347	413.963
	SM 100μM	3395	3700.5	1986.5	3027.33	914.239
	SM 1000μM	1002	29	51	360.667	555.52

## Sheet: Raw data for Fig7 E&F
The raw numbers involved in Fig 7E - 6h post SM exposure
group		Active Caspase 9 (Asp315)
		1	2	3	mean	SD
NC shRNA	SM 0μM	24	58	54.5	45.5	18.7016
	SM 100μM	65.5	98	64	75.8333	19.2115
	SM 1000μM	61	89	58	69.3333	17.0978
PARP-1 shRNA	SM 0μM	56	54	77	62.3333	12.741
	SM 100μM	59	56	112	75.6667	31.5013
	SM 1000μM	51	78	92	73.6667	20.8407
The raw numbers involved in Fig 7F - 24h post SM exposure
group		Active Caspase 9 (Asp315)
		1	2	3	mean	SD
NC shRNA	SM 0μM	230	195.5	212.7	212.733	17.25
	SM 100μM	560	630.5	608	599.5	36.0104
	SM 1000μM	29.5	26	30	28.5	2.17945
PARP-1 shRNA	SM 0μM	230	287	259	258.667	28.5015
	SM 100μM	55	145.5	489	229.833	228.961
	SM 1000μM	36.5	12	23.5	24	12.2577

## Sheet: Raw data for Fig7 G&H
The raw numbers involved in Fig 7G - 6h post SM exposure
group		Active Caspase 8 (Asp384)
		1	2	3	mean	SD
NC shRNA	SM 0μM	25.5	51	42	39.5	12.9325
	SM 100μM	43	57.5	67	55.8333	12.0865
	SM 1000μM	22	57	38	39	17.5214
PARP-1 shRNA	SM 0μM	49	43	54.5	48.8333	5.75181
	SM 100μM	50.5	34	47	43.8333	8.69387
	SM 1000μM	48	38	57.5	47.8333	9.75107
The raw numbers involved in Fig 7H - 24h post SM exposure
group		Active Caspase 8 (Asp384)
		1	2	3	mean	SD
NC shRNA	SM 0μM	154	182	41.5	125.833	74.3645
	SM 100μM	406.5	528	495.5	476.667	62.9014
	SM 1000μM	23.5	16	22.5	20.6667	4.07226
PARP-1 shRNA	SM 0μM	169	176	230	191.667	33.3816
	SM 100μM	63	30.5	386	159.833	196.539
	SM 1000μM	31	26.5	25.5	27.6667	2.92973

## Sheet: Raw data for Fig7 I&J
The raw numbers involved in Fig 7I - 6h post SM exposure
group		Caspase 3/7 Activity
		1	2	3	4	5	6	mean	SD
NC shRNA	SM 0μM	80	93	117	99	105	106	96.6667	18.7705
	SM 100μM	169	161	245	198	203	170	191.667	46.3609
	SM 1000μM	544	534	769	688	617	571	615.667	132.885
PARP-1 shRNA	SM 0μM	68	66	76	81	77	76	70	5.2915
	SM 100μM	172	150	171	214	213	177	164.333	12.4231
	SM 1000μM	355	289	320	349	465	463	321.333	33.0202
The raw numbers involved in Fig 7J - 24h post SM exposure
group		Caspase 3/7 Activity
		1	2	3	4	5	6	mean	SD
NC shRNA	SM 0μM	95	113	88	106	105	93	98.6667	12.897
	SM 100μM	289	304	316	354	321	241	303	13.5277
	SM 1000μM	405	469	530	514	441	412	468	62.506
PARP-1 shRNA	SM 0μM	113	69	74	74	68	57	85.3333	24.0901
	SM 100μM	180	260	216	276	234	184	218.667	40.0666
	SM 1000μM	424	397	400	426	342	384	407	14.7986

## Sheet: Raw data for Fig7 K&L
The raw numbers involved in Fig 7K - 6h post SM exposure
group		c-PARP
		1	2	3	mean	SD
NC shRNA	SM 0μM	25	53.5	34	37.5	14.5688
	SM 100μM	55	58.5	42.5	52	8.4113
	SM 1000μM	109	97	79.5	95.1667	14.8352
PARP-1 shRNA	SM 0μM	16	13	18	15.6667	2.51661
	SM 100μM	11.5	14	16	13.8333	2.25462
	SM 1000μM	26	15	7	16	9.53939
The raw numbers involved in Fig 7L - 24h post SM exposure
group		c-PARP
		1	2	3	mean	SD
NC shRNA	SM 0μM	56	49	39	48	8.544
	SM 100μM	196.5	115	221	177.5	55.4955
	SM 1000μM	353.5	456	375	394.833	54.0517
PARP-1 shRNA	SM 0μM	17	26	21	21.3333	4.50925
	SM 100μM	18	19.5	24	20.5	3.1225
	SM 1000μM	21	29	22	24	4.3589
