# Supplementary material for: Effects of poly (ADP-ribose) polymerase-1 (PARP-1) inhibition on sulfur mustard-induced cutaneous injuries in vitro and in vivo
Source: PeerJ. 2016 Apr 4;4:e1890. doi: 10.7717/peerj.1890 (PMC4830333; doi:10.7717/peerj.1890)
Supplement: Table S9 [file peerj-04-1890-s010.xlsx]

## Sheet: Raw data for Fig9 A-6h
The raw numbers involved in Fig 9 A - 6h post SM exposure
group	γ-H2AX positive cell(%)
	1	2	3	4	5	6	mean	SD
SM 0μM	6.33	8.14	4.55	15.32	15.1	14.84	10.7133	4.92577
SM 100μM	25.38	25.78	25.39	29.3	30.12	30.23	27.7	2.41753
SM 1000μM	74.06	74.22	78.12	73.27	73.34	70.93	73.99	2.34176
SM 0μM + ABT888	8.06	8.5	8.51	11.83	11.78	12.48	10.1933	2.03357
SM 100μM + ABT888	30.1	28.77	29.58	29.21	31.28	29.15	29.6817	0.902916
SM 1000μM + ABT888	68.33	71.37	73.49	73.46	73.49	76.18	72.72	2.63817
SM 0μM
SM 100μM
SM 1000μM
SM 0μM + ABT888
SM 100μM + ABT888
SM 1000μM + ABT888

## Sheet: Raw data for Fig9 B-24h
The raw numbers involved in Fig 9 B - 24h post SM exposure
group	γ-H2AX positive cell(%)
	1	2	3	4	5	6	mean	SD
SM 0μM	10.37	9.32	9.05	11.34	9.4	8.47	9.65833	1.02936
SM 100μM	25.45	22.79	24.3	24.17	24.4	26.41	24.5867	1.23195
SM 1000μM	29.48	28.69	27.23	29.43	29.39	31.07	29.215	1.24932
SM 0μM + ABT888	7.13	6.77	6.85	9.26	9.62	9.48	8.185	1.39924
SM 100μM + ABT888	40.64	40.81	39.01	35.85	37.37	37.21	38.4817	2.00685
SM 1000μM + ABT888	47.42	46.93	47.53	39.34	38.4	38.72	43.0567	4.65525
SM 0μM
SM 100μM
SM 1000μM
SM 0μM + ABT888
SM 100μM + ABT888
SM 1000μM + ABT888
